# Supplementary material for: PCK2-Mediated PQBP1 Lactylation Promotes Asthmatic Inflammation through PRMT5 Inhibition
Source: Research (Wash D C). 2026 Jun 19;9:1321. doi: 10.34133/research.1321 (PMC13280573; doi:10.34133/research.1321)
Supplement: Supplementary 1 — Figs. S1 to S20 Tables S1 and S2 [file research.1321.f1.zip]

Archive with 23 entries (23 files):
- Figure S1.pdf
- Figure S10.pdf
- Figure S11.pdf
- Figure S12.pdf
- Figure S13.pdf
- Figure S14(1).pdf
- Figure S15.pdf
- Figure S16.pdf
- Figure S17(1).pdf
- Figure S18.pdf
- Figure S19.pdf
- Figure S2(1).pdf
- Figure S20.pdf
- Figure S3(1).pdf
- Figure S4(1).pdf
- Figure S5(1).pdf
- Figure S6.pdf
- Figure S7.pdf
- Figure S8.pdf
- Figure S9.pdf
- Supplemental Material Table 1.docx
- Supplemental MaterialTable 2.docx
- supplementary_materials .docx
